# Supplementary material for: ZW sex-chromosome evolution and contagious parthenogenesis in Artemia brine shrimp
Source: Genetics. 2022 Aug 17;222(2):iyac123. doi: 10.1093/genetics/iyac123 (PMC9526061; doi:10.1093/genetics/iyac123)
Supplement: iyac123_Tables_S1_and_S2 [file iyac123_tables_s1_and_s2.xlsx]

## Sheet: Table S1
Table S1: List of genomic samples generated, and the parts of the analysis they were used for
							Used for? ( X when used)
Sample ID	Species/Population	Isofemale / colony	Sex	Illumina / PacBio	Tissue	Number of individuals	Genome assembly	Coverage	Fst sex/asex	Inference of W-candidates
38744	Artemia sinica	colony	Male	DNA Illumina	Whole Body	1, single individual		X		X
38745	Artemia sinica	colony	Female	DNA Illumina	Whole Body	1, single individual		X		X
60537	Artemia sinica	F5 isofemale	Male	DNA Illumina	Whole Body	1, single individual	X	X		X
60538	Artemia sinica	F5 isofemale	Female	DNA Illumina	Whole Body	1, single individual	X	X		X
78687	Artemia sinica	F6 isofemale	Male	DNA PacBio	Whole Body	pool of individuals	X
67347	Artemia sinica	F6 isofemale	Female	DNA PacBio	Whole Body	pool of individuals	X
135613	Artemia sinica	colony	Male	Hi-C/Illumina	Whole Body	1, single individual	X
60539	Artemia franciscana	F6 isofemale	Male	DNA Illumina	Whole Body	1, single individual		X		X
60540	Artemia franciscana	F6 isofemale	Female	DNA Illumina	Whole Body	1, single individual		X		X
168700	Artemia sp. Kazakhstan	isofemale	Male	DNA Illumina	Whole Body	1, single individual	X	X
168701	Artemia sp. Kazakhstan	isofemale	Male	DNA Illumina	Whole Body	1, single individual	X	X	X
168702	Artemia sp. Kazakhstan	isofemale	Female	DNA Illumina	Whole Body	1, single individual		X	X
38743	Artemia sp. Kazakhstan	colony	Female	DNA Illumina	Whole Body	1, single individual		X
99732	Artemia parthenogenetica Aibi Lake	colony	Rare Male	DNA Illumina	Whole Body	1, single individual		X	X
99733	Artemia parthenogenetica Aibi Lake	colony	Female	DNA Illumina	Whole Body	1, single individual		X	X
40638	Artemia parthenogenetica Aibi Lake	colony	Female	DNA Illumina	Whole Body	1, single individual		X
168696	Artemia urmiana sexual	colony	Male	DNA Illumina	Whole Body	1, single individual		X
168697	Artemia urmiana sexual	colony	Male	DNA Illumina	Whole Body	1, single individual		X
168698	Artemia urmiana sexual	colony	Female	DNA Illumina	Whole Body	1, single individual		X
168699	Artemia urmiana sexual	colony	Female	DNA Illumina	Whole Body	1, single individual		X
40639	Artemia parthenogenetica Lake Urmiana		Female	DNA Illumina	Whole Body	1, single individual		X
125916	Aibi rare male X Kazakhstan female F2		asexual female	DNA Illumina	Whole Body	1, single individual			X
125917	Aibi rare male X Kazakhstan female F2		asexual female	DNA Illumina	Whole Body	1, single individual			X
125918	Aibi rare male X Kazakhstan female F2		asexual female	DNA Illumina	Whole Body	1, single individual			X
125919	Aibi rare male X Kazakhstan female F2		asexual female	DNA Illumina	Whole Body	1, single individual			X
125920	Aibi rare male X Kazakhstan female F2		asexual female	DNA Illumina	Whole Body	1, single individual			X
125921	Aibi rare male X Kazakhstan female F2		sexual female	DNA Illumina	Whole Body	1, single individual			X
125922	Aibi rare male X Kazakhstan female F2		sexual female	DNA Illumina	Whole Body	1, single individual			X
125923	Aibi rare male X Kazakhstan female F2		sexual female	DNA Illumina	Whole Body	1, single individual			X
125924	Aibi rare male X Kazakhstan female F2		sexual female	DNA Illumina	Whole Body	1, single individual			X
125925	Aibi rare male X Kazakhstan female F2		sexual female	DNA Illumina	Whole Body	1, single individual			X
125926	Aibi rare male X Kazakhstan female F2		sexual female	DNA Illumina	Whole Body	1, single individual			X
125927	Aibi rare male X Kazakhstan female F2		sexual female	DNA Illumina	Whole Body	1, single individual			X
125928	Aibi rare male X Kazakhstan female F2		sexual female	DNA Illumina	Whole Body	1, single individual			X
125929	Aibi rare male X Kazakhstan female F2		sexual female	DNA Illumina	Whole Body	1, single individual			X
125930	Aibi rare male X Kazakhstan female F2		sexual female	DNA Illumina	Whole Body	1, single individual			X

## Sheet: Table S2
Table S2: List of published RNA samples used, and the parts of the analysis they were used for
							Used for? (X when used)
Sample ID	Species/Population	Isofemale / colony	Sex	Illumina / PacBio	Tissue	Number of individuals	Transcriptome assembly	Expression estimation	Fst female/male	Inference of W-candidates	Reference
60547	Artemia franciscana	colony	Female	RNA Illumina	Ovaries	5				X	Huylmans 2019
60548	Artemia franciscana	colony	Female	RNA Illumina	Ovaries	5				X	Huylmans 2019
60546	Artemia franciscana	colony	Female	RNA Illumina	Head	5				X	Huylmans 2019
60545	Artemia franciscana	colony	Female	RNA Illumina	Head	5				X	Huylmans 2019
60544	Artemia franciscana	colony	Male	RNA Illumina	Testes	5	X			X	Huylmans 2019
60543	Artemia franciscana	colony	Male	RNA Illumina	Testes	5	X			X	Huylmans 2019
60542	Artemia franciscana	colony	Male	RNA Illumina	Head	5	X			X	Huylmans 2019
60541	Artemia franciscana	colony	Male	RNA Illumina	Head	5	X			X	Huylmans 2019
SRR14598203	Artemia franciscana		Male	RNA Illumina	Whole Body		X			X	Jo 2021
SRR14598204	Artemia franciscana		Famale	RNA Illumina	Whole Body					X	Jo 2021
39869	Artemia sinica	colony	Male	RNA	Whole Body	1, single individual	X	X		X	Huylmans 2021
39870	Artemia sinica	colony	Male	RNA	Whole Body	1, single individual	X	X		X	Huylmans 2021
39871	Artemia sinica	colony	Female	RNA	Whole Body	1, single individual		X		X	Huylmans 2021
39872	Artemia sinica	colony	Female	RNA	Whole Body	1, single individual		X		X	Huylmans 2021
39877	Artemia sinica	colony	Male	RNA Illumina	Head	5		X	X		Huylmans 2021
39878	Artemia sinica	colony	Male	RNA Illumina	Head	5		X	X		Huylmans 2021
39879	Artemia sinica	colony	Male	RNA Illumina	Thorax	5		X	X		Huylmans 2021
39880	Artemia sinica	colony	Male	RNA Illumina	Thorax	5		X	X		Huylmans 2021
39895	Artemia sinica	colony	Male	RNA Illumina	Testes	5		X	X		Huylmans 2021
39896	Artemia sinica	colony	Male	RNA Illumina	Testes	5		X	X		Huylmans 2021
39897	Artemia sinica	colony	Female	RNA Illumina	Head	5		X	X		Huylmans 2021
39898	Artemia sinica	colony	Female	RNA Illumina	Head	5		X	X		Huylmans 2021
39899	Artemia sinica	colony	Female	RNA Illumina	Ovaries	5		X	X		Huylmans 2021
39900	Artemia sinica	colony	Female	RNA Illumina	Ovaries	5		X	X		Huylmans 2021
39901	Artemia sinica	colony	Male	RNA Illumina	Head	5		X	X		Huylmans 2021
39902	Artemia sinica	colony	Male	RNA Illumina	Head	5		X	X		Huylmans 2021
40767	Artemia sinica	colony	Male	RNA Illumina	Testes	5		X	X		Huylmans 2021
40768	Artemia sinica	colony	Male	RNA Illumina	Testes	5		X	X		Huylmans 2021
40769	Artemia sinica	colony	Female	RNA Illumina	Head	5		X	X		Huylmans 2021
40770	Artemia sinica	colony	Female	RNA Illumina	Head	5		X	X		Huylmans 2021
40771	Artemia sinica	colony	Female	RNA Illumina	Ovaries	5		X	X		Huylmans 2021
40772	Artemia sinica	colony	Female	RNA Illumina	Ovaries	5		X	X		Huylmans 2021
45052	Artemia sinica	colony	Female	RNA Illumina	Thorax	5		X	X		Huylmans 2021
45053	Artemia sinica	colony	Female	RNA Illumina	Thorax	5		X	X		Huylmans 2021
